# Supplementary material for: Predicting the mutational drivers of future SARS-CoV-2 variants of concern
Source: Sci Transl Med. 2022 Jan 11:eabk3445. doi: 10.1126/scitranslmed.abk3445 (PMC8939770; doi:10.1126/scitranslmed.abk3445)
Supplement: Supplementary file 2 — Data files S1 to S3 [file scitranslmed.abk3445_data_files.zip]

Archive with 3 entries (3 files):
- abk3445_data_file_s1.xlsx
- abk3445_data_file_s2.xlsx
- abk3445_data_file_s3.xlsx
