# Supplementary material for: Predicting the mutational drivers of future SARS-CoV-2 variants of concern
Source: Sci Transl Med. 2022 Jan 11:eabk3445. doi: 10.1126/scitranslmed.abk3445 (PMC8939770; doi:10.1126/scitranslmed.abk3445)
Supplement: Supplementary file 2 — Data files S1 to S3 [file scitranslmed.abk3445_data_files.zip › abk3445_data_file_s1.xlsx]

## Sheet: Sheet1
Variable name	Meaning	Source	Link	Feature group
negative-selection	Negative selection	This work		Evolution
codon-2-shape	RNA shape constraint, codon position 3	Manfredonia et al. 2020	http://incarnatolab.com/downloads/datasets/SARS_Manfredonia_2020/XML.tar.gz	Evolution
codon-2-entropy	Entropy, codon position 3	This work		Evolution
codon-1-shape	RNA shape constraint, codon position 2	Manfredonia et al. 2020	http://incarnatolab.com/downloads/datasets/SARS_Manfredonia_2020/XML.tar.gz	Evolution
codon-1-entropy	Entropy, codon position 2	This work		Evolution
codon-0-shape	RNA shape constraint, codon position 1	Manfredonia et al. 2020	http://incarnatolab.com/downloads/datasets/SARS_Manfredonia_2020/XML.tar.gz	Evolution
codon-0-entropy	Entropy, codon position 1	This work		Evolution
FEL_a, FEL_b, FEL_p	Parameters from Fixed Effects Likelihood	HyPhy	https://github.com/veg/SARS-CoV-2/tree/compact/data/fasta/sliding_windows	Evolution
MEME_a, MEME_b+, MEME_b-, MEME_br, MEME_p, MEME_w+, MEME_w-	Parameters from Mixed Effects Model of Evolution	HyPhy	https://github.com/veg/SARS-CoV-2/tree/compact/data/fasta/sliding_windows	Evolution
Agerer_CD8_Allele Frequency	The frequency of each escape mutation to recognition by CD8+ T-cells	Agerer et al. 2021	https://immunology.sciencemag.org/content/6/57/eabg6461	Immune
MaxEscapeFrac_Greaney	The maximum escape fraction across all conditions for that variant	Greaney et al. 2021	https://www.ncbi.nlm.nih.gov/pmc/articles/PMC7676316/#mmc2	Immune
Tarke_CD8_FreqResponse	The percent of patient with a CD8+ T-cell response to that epitope	Tarke et al. 2021	https://www.sciencedirect.com/science/article/pii/S266637912100015X	Immune
Tarke_CD8_AvgResponse	The avg. CD8+ T-cell response strength in patients that responded	Tarke et al. 2022	https://www.sciencedirect.com/science/article/pii/S266637912100015X	Immune
Tarke_CD4_FreqResponse	The percent of patient with a CD4+ T-cell response to that epitope	Tarke et al. 2023	https://www.sciencedirect.com/science/article/pii/S266637912100015X	Immune
Tarke_CD4_AvgResponse	The avg. CD4+ T-cell response strength in patients that responded	Tarke et al. 2024	https://www.sciencedirect.com/science/article/pii/S266637912100015X	Immune
EpitopeScore_S309	The percent contribution of a site for binding of the indicated antibody	This work	PDB ID 7JX3	Immune
EpitopeScore_S304	The percent contribution of a site for binding of the indicated antibody	This work	PDB ID 7JX3	Immune
EpitopeScore_S2M11	The percent contribution of a site for binding of the indicated antibody	This work	PDB ID 7K43	Immune
EpitopeScore_S2H14	The percent contribution of a site for binding of the indicated antibody	This work	PDB ID 7JX3	Immune
EpitopeScore_S2H13	The percent contribution of a site for binding of the indicated antibody	This work	PDB ID 7JV6	Immune
EpitopeScore_S2E12	The percent contribution of a site for binding of the indicated antibody	This work	PDB ID 7K4N	Immune
EpitopeScore_S2A4	The percent contribution of a site for binding of the indicated antibody	This work	PDB ID 7JVC	Immune
EpitopeScore_REGN10987	The percent contribution of a site for binding of the indicated antibody	This work	PDB ID 6XDG	Immune
EpitopeScore_REGN10933	The percent contribution of a site for binding of the indicated antibody	This work	PDB ID 6XDG	Immune
EpitopeScore_Max	Max percent contribution of a site to binding of any listed antibody	This work	Calculated (this study)	Immune
EpitopeScore_S2M28	The percent contribution of a site for binding of the indicated antibody	This work	EMD-23581	Immune
EpitopeScore_LY-CoV555	The percent contribution of a site for binding of the indicated antibody	This work	PDB ID 7KMG	Immune
EpitopeScore_LY-CoV016	The percent contribution of a site for binding of the indicated antibody	This work	PDB ID 7C01 (PDB-redo version https://pdb-redo.eu)	Immune
EpitopeScore_S2L28	The percent contribution of a site for binding of the indicated antibody	This work	EMD-23578 and PDB ID 7LXX	Immune
EpitopeScore_CT-P59	The percent contribution of a site for binding of the indicated antibody	This work	PDB ID 7CM4 (PDB-redo version https://pdb-redo.eu)	Immune
EpitopeScore_BD-368-2	The percent contribution of a site for binding of the indicated antibody	This work	PDB ID 7CHH	Immune
EpitopeScore_Brii-196	The percent contribution of a site for binding of the indicated antibody	This work	PDB ID 7CDI	Immune
N_Countries	The number of countries in which a variant has been found (>1 seq)	Calculated from GISAID	https://www.gisaid.org/	Epidemiology
Frac_HaplosWherePresent	The fraction of unique haplotypes in which the variant is found	Calculated from GISAID	https://www.gisaid.org/	Epidemiology
Frac_Vars	Mutation prevalence. The fraction of all haplotype counts that contain this variant	Calculated from GISAID	https://www.gisaid.org/	Epidemiology
EpiScore	The exponentially weighted mean rank across the other epidemiology variables	Calculated from GISAID	https://www.gisaid.org/	Epidemiology
ExpressionChange_Starr	Change in RBD expression due to the variant	Starr et al. 2020	https://www.sciencedirect.com/science/article/pii/S0092867420310035	Transmissibility
ACE2_BindingChange_Starr	Change in ACE2 binding due to the variant	Starr et al. 2021	https://www.sciencedirect.com/science/article/pii/S0092867420310035	Transmissibility
ACE2_Binding_Epitopes	Percent contribution of that site to ACE2 binding	Vir internal	https://doi.org/10.1016/j.cell.2021.01.037	Transmissibility
log_prob_grammaticality	The log probability (grammaticality) of a variant	Hie et al. 2021	https://science.sciencemag.org/content/371/6526/284/tab-figures-data	Language model
semantic_change	The semantic change of a variant	Hie et al. 2021	https://science.sciencemag.org/content/371/6526/284/tab-figures-data	Language model
