# Supplementary material for: Predicting the mutational drivers of future SARS-CoV-2 variants of concern
Source: Sci Transl Med. 2022 Jan 11:eabk3445. doi: 10.1126/scitranslmed.abk3445 (PMC8939770; doi:10.1126/scitranslmed.abk3445)
Supplement: Supplementary file 2 — Data files S1 to S3 [file scitranslmed.abk3445_data_files.zip › abk3445_data_file_s2.xlsx]

## Sheet: Sheet1
	EpiScore_Delta	EpiScore_Non-Delta	EpiScore_AllLineages
E_A22C	4.57815	2.17485	4.87997
E_A22G	1	1	1
E_A22I	1.64764	5.73217	3.93759
E_A22L	3.37024	2.17485	3.93759
E_A22P	1	1	1
E_A22S	7.80663	2.17485	7.89667
E_A22T	4.72894	2.17485	5.01388
E_A22V	7.31009	1	7.39202
E_A22del	1.64764	1	1.66089
E_A32D	1	1	1
E_A32E	1	1	1
E_A32G	4.80746	2.17485	5.09389
E_A32I	1.64764	5.73217	3.93759
E_A32P	2.57646	2.17485	3.93759
E_A32R	1	1	1
E_A32S	2.57646	1	2.6066
E_A32T	1.64764	1	1.66089
E_A32V	1	4.30447	2.6066
E_A32del	2.57646	1	2.6066
E_A32stop	1	1	1
E_A36C	3.37024	1	3.41979
E_A36G	1	1	1
E_A36I	1	1	1
E_A36L	1.64764	1	1.66089
E_A36R	1.64764	2.17485	3.41979
E_A36S	5.53947	2.17485	5.71887
E_A36T	6.1685	2.17485	6.36265
E_A36V	7.96039	2.17485	8.04427
E_A36del	2.57646	1	2.6066
E_A41E	1	1	1
E_A41G	1.64764	1	1.66089
E_A41P	5.44082	2.17485	5.62812
E_A41Q	1.64764	1	1.66089
E_A41R	1	1	1
E_A41S	9.12257	1	9.14159
E_A41T	5.89665	1	5.98295
E_A41V	9.48512	9.45071	9.55263
E_A41del	3.88998	1	3.93759
E_C40A	3.37024	1	3.41979
E_C40F	7.35826	1	7.4418
E_C40G	4.28141	1	4.33028
E_C40H	5.44082	2.17485	5.62812
E_C40L	1.64764	1	1.66089
E_C40del	3.88998	1	3.93759
E_C43F	9.25443	2.17485	9.29291
E_C43L	4.28141	1	4.33028
E_C43R	1	1	1
E_C43S	1	1	1
E_C43T	1.64764	1	1.66089
E_C43W	1	1	1
E_C43Y	1.64764	1	1.66089
E_C43del	3.37024	1	3.41979
E_C44A	5.6287	2.17485	5.79791
E_C44F	7.83071	1	7.89667
E_C44G	1	1	1
E_C44L	4.28141	1	4.33028
E_C44R	1	1	1
E_C44S	1.64764	1	1.66089
E_C44Y	4.68943	1	4.7555
E_C44del	1.64764	1	1.66089
E_C44stop	1	2.17485	1.66089
E_D72A	8.01086	1	8.07084
E_D72B	1	1	1
E_D72E	5.63755	1	5.71837
E_D72G	8.63212	8.01088	8.71812
E_D72H	4.08118	1	4.1293
E_D72N	7.33846	2.17485	7.45483
E_D72V	6.38018	1	6.47782
E_D72Y	9.27217	8.57556	9.32988
E_E7D	4.57815	1	4.63717
E_E7G	3.37024	2.17485	3.93759
E_E7K	7.12166	1	7.21321
E_E7Q	1.64764	1	1.66089
E_E7R	1	1	1
E_E7V	3.88998	1	3.93759
E_E7stop	1	1	1
E_E8A	3.34447	1	3.38613
E_E8D	8.85332	7.71195	8.98152
E_E8G	7.50029	1	7.57959
E_E8K	5.63755	1	5.71837
E_E8Q	3.37024	1	3.41979
E_E8R	3.37024	2.17485	3.93759
E_E8V	1.64764	1	1.66089
E_E8stop	1	1	1
E_F20I	7.62899	2.17485	7.73921
E_F20L	8.58668	1	8.62067
E_F20S	1	1	1
E_F20del	2.57646	1	2.6066
E_F23C	5.98895	1	6.07699
E_F23I	1.64764	5.73217	3.93759
E_F23L	8.46104	2.17485	8.51468
E_F23S	3.88998	2.17485	4.33028
E_F23V	1.64764	1	1.66089
E_F23Y	1	2.17485	1.66089
E_F23del	3.88998	1	3.93759
E_F26C	4.08118	1	4.1293
E_F26I	1.64764	1	1.66089
E_F26L	9.13072	4.30447	9.18558
E_F26S	6.15744	1	6.25099
E_F26V	3.88998	1	3.93759
E_F26Y	3.37024	1	3.41979
E_F26del	5.19785	2.17485	5.41261
E_F4I	3.37024	1	3.41979
E_F4L	7.11569	1	7.20806
E_F4S	1	1	1
E_F4V	1	1	1
E_F4Y	1.64764	1	1.66089
E_F4del	2.90048	1	2.94218
E_F56C	1	1	1
E_F56L	6.58919	6.16111	7.14854
E_F56S	1.64764	1	1.66089
E_F56Y	1	1	1
E_F56del	3.37024	1	3.41979
E_G10C	8.18992	2.17485	8.25433
E_G10R	4.57815	2.17485	4.87997
E_G10S	6.61324	1	6.71516
E_G10V	5.19785	2.17485	5.41261
E_I13J	1.64764	1	1.66089
E_I13L	3.37024	1	3.41979
E_I13M	4.57815	2.17485	4.87997
E_I13V	8.20315	1	8.25446
E_I13Y	1.64764	2.17485	3.41979
E_I13del	1.64764	2.17485	3.41979
E_I33C	1	1	1
E_I33F	4.28141	1	4.33028
E_I33L	1.64764	5.73217	3.93759
E_I33R	1.64764	1	1.66089
E_I33S	3.0962	2.17485	4.33028
E_I33T	7.43068	1	7.51247
E_I33V	3.37024	1	3.41979
E_I33del	1.64764	1	1.66089
E_I33stop	1.64764	1	1.66089
E_I46F	1	1	1
E_I46L	1.64764	1	1.66089
E_I46M	1	1	1
E_I46Q	1	1	1
E_I46S	1.64764	1	1.66089
E_I46T	1.64764	1	1.66089
E_I46V	7.84301	5.73217	8.2525
E_I46Y	1.64764	1	1.66089
E_I46del	1	1	1
E_I46stop	3.37024	1	3.41979
E_K53I	1.64764	1	1.66089
E_K53N	1.64764	2.17485	3.41979
E_K53Q	2.57646	1	2.6066
E_K53R	7.45766	1	7.53538
E_K53T	1	1	1
E_K53del	4.28141	1	4.33028
E_K53stop	1.64764	1	1.66089
E_K63E	1	1	1
E_K63I	1	1	1
E_K63N	1	1	1
E_K63R	6.10148	1	6.19402
E_K63T	1	1	1
E_K63W	1	1	1
E_K63stop	3.88998	2.17485	4.33028
E_L12F	4.90986	1	4.98383
E_L12S	1.64764	1	1.66089
E_L12del	3.37024	2.17485	3.93759
E_L12stop	1	2.17485	1.66089
E_L18F	7.0357	1	7.12797
E_L18I	5.01835	2.17485	6.01123
E_L18J	1	1	1
E_L18P	1	1	1
E_L18R	1	1	1
E_L18T	1.64764	5.73217	3.93759
E_L18V	1	1	1
E_L18del	3.88998	1	3.93759
E_L19F	7.92494	5.59715	8.19265
E_L19I	6.31032	1	6.40611
E_L19J	1	1	1
E_L19P	4.28141	1	4.33028
E_L19R	1.64764	1	1.66089
E_L19S	1.64764	5.73217	3.93759
E_L19V	6.94138	1	7.03557
E_L19del	1.64764	1	1.66089
E_L21F	9.46222	9.62001	9.5741
E_L21I	7.93268	8.67532	8.68511
E_L21J	3.37024	1	3.41979
E_L21P	4.28141	1	4.33028
E_L21S	4.80746	2.17485	5.09389
E_L21V	4.57815	1	4.63717
E_L21del	2.57646	5.73217	4.33028
E_L27C	3.88998	1	3.93759
E_L27F	6.94676	1	7.04269
E_L27R	1.64764	1	1.66089
E_L27S	1.64764	2.17485	3.41979
E_L27del	5.19785	2.17485	5.41261
E_L28A	1	1	1
E_L28F	1.64764	5.73217	3.93759
E_L28I	1.64764	2.17485	2.6066
E_L28J	1.64764	1	1.66089
E_L28P	3.0962	1	3.1244
E_L28Q	2.57646	1	2.6066
E_L28V	1	1	1
E_L28del	5.19785	2.17485	5.41261
E_L28stop	3.37024	1	3.41979
E_L31A	1.64764	1	1.66089
E_L31H	1	2.17485	1.66089
E_L31I	1	1	1
E_L31P	1.64764	1	1.66089
E_L31Q	1.64764	1	1.66089
E_L31R	5.01835	2.17485	5.2767
E_L31S	1.64764	1	1.66089
E_L31T	1	1	1
E_L31V	2.90048	1	2.94218
E_L31Y	1	1	1
E_L31del	2.57646	1	2.6066
E_L31stop	1.64764	1	1.66089
E_L34A	1	5.73217	3.41979
E_L34F	3.0962	1	3.1244
E_L34H	1.64764	1	1.66089
E_L34I	1.64764	1	1.66089
E_L34J	1	1	1
E_L34P	5.00909	1	5.06481
E_L34R	1.64764	1	1.66089
E_L34T	1	1	1
E_L34V	2.57646	1	2.6066
E_L34Y	1.64764	1	1.66089
E_L34del	1.64764	1	1.66089
E_L37A	1.64764	1	1.66089
E_L37F	8.44312	7.02484	8.5292
E_L37H	1	1	1
E_L37I	2.57646	1	2.6066
E_L37J	1	1	1
E_L37P	1.64764	1	1.66089
E_L37R	1	1	1
E_L37S	1	1	1
E_L37T	1	1	1
E_L37V	3.37024	1	3.41979
E_L37Y	5.01835	2.17485	5.2767
E_L37del	3.48762	1	3.51709
E_L39F	1.64764	1	1.66089
E_L39I	2.57646	1	2.6066
E_L39M	1	1	1
E_L39S	5.19785	2.17485	5.41261
E_L39T	3.37024	1	3.41979
E_L39V	3.37024	1	3.41979
E_L39del	4.57815	2.17485	4.87997
E_L39stop	1	1	1
E_L51F	7.78206	4.30447	7.89667
E_L51I	8.82448	1	8.85415
E_L51J	5.30584	7.65596	6.4534
E_L51S	1.64764	2.17485	2.6066
E_L51V	1.64764	1	1.66089
E_L51del	1.64764	1	1.66089
E_L65F	1	1	1
E_L65M	2.90048	7.51813	5.18265
E_L65P	3.48762	1	3.51709
E_L65Q	3.62304	2.17485	4.1293
E_L65R	1	1	1
E_L73F	9.81384	9.44433	9.81764
E_L73H	4.53935	1	4.60076
E_L73I	5.58263	1	5.67158
E_L73J	1.64764	1	1.66089
E_L73P	6.04025	1	6.13026
E_L73R	1	1	1
E_L73V	7.47822	1	7.55927
E_L74M	7.28576	5.73217	7.59268
E_L74P	5.73949	1	5.83235
E_L74Q	4.08118	1	4.1293
E_L74V	6.84059	1	6.93288
E_M1I	1.64764	1	1.66089
E_M1L	1.64764	2.17485	2.6066
E_N15D	1	1	1
E_N15I	1.64764	1	1.66089
E_N15S	3.62304	1	3.67204
E_N15Y	1	1	1
E_N15del	1	1	1
E_N15stop	1.64764	1	1.66089
E_N45B	1	2.17485	1.66089
E_N45D	6.59139	1	6.69161
E_N45E	1	1	1
E_N45K	1.64764	1	1.66089
E_N45S	5.73949	2.17485	5.89869
E_N45T	5.30584	1	5.3717
E_N45Y	5.41711	2.17485	5.71837
E_N45del	1	1	1
E_N48B	1.64764	1	1.66089
E_N48C	5.44082	2.17485	5.62812
E_N48D	4.57815	1	4.63717
E_N48I	1	1	1
E_N48K	3.37024	1	3.41979
E_N48L	3.88998	1	3.93759
E_N48S	4.08118	1	4.1293
E_N48T	1.64764	1	1.66089
E_N48Y	2.57646	1	2.6066
E_N48del	1.64764	1	1.66089
E_N48stop	1.64764	1	1.66089
E_N64B	1	1	1
E_N64D	1	1	1
E_N64H	1	1	1
E_N64I	3.88998	1	3.93759
E_N64K	4.42807	2.17485	4.7555
E_N64S	8.13802	1	8.19305
E_N64T	1	1	1
E_N64Y	1.64764	1	1.66089
E_N66B	1	1	1
E_N66D	1	1	1
E_N66H	4.8928	1	4.963
E_N66I	3.88998	1	3.93759
E_N66K	8.50564	1	8.55188
E_N66S	6.6948	1	6.78309
E_N66T	6.1685	1	6.26154
E_N66Y	7.09141	1	7.14334
E_P54H	1	1	1
E_P54K	1	2.17485	1.66089
E_P54L	5.92554	4.30447	6.26154
E_P54N	1.64764	1	1.66089
E_P54S	3.88998	2.17485	4.33028
E_P54T	2.57646	2.17485	3.1244
E_P54del	4.28141	1	4.33028
E_P71A	1	1	1
E_P71H	9.07275	1	9.09446
E_P71L	9.65625	9.90203	9.78979
E_P71N	1	1	1
E_P71R	8.91401	1	8.93881
E_P71S	9.64327	8.88704	9.66516
E_P71T	6.9967	1	7.08992
E_P71V	1	1	1
E_P71del	3.37024	1	3.41979
E_R38G	1.64764	2.17485	3.41979
E_R38I	1.64764	1	1.66089
E_R38L	1	1	1
E_R38P	1	1	1
E_R38S	1.64764	1	1.66089
E_R38T	5.01835	2.17485	5.2767
E_R38del	3.48762	1	3.51709
E_R38stop	1	1	1
E_R61C	6.6668	2.17485	6.81885
E_R61H	8.97644	6.60701	9.01517
E_R61L	8.90823	1	8.93822
E_R61P	1	1	1
E_R61S	1.64764	2.17485	2.6066
E_R61V	3.0962	1	3.1244
E_R69G	6.2006	5.73217	6.80751
E_R69I	9.19871	2.17485	9.21863
E_R69K	3.0962	1	3.1244
E_R69S	8.42178	5.17932	8.47611
E_R69T	5.30584	1	5.3717
E_R69del	3.37024	1	3.41979
E_S16C	6.7222	1	6.81026
E_S16G	6.01124	4.64476	6.90029
E_S16I	7.71385	5.17932	7.96296
E_S16N	8.23546	1	8.28736
E_S16R	2.57646	1	2.6066
E_S16T	4.42807	1	4.48243
E_S16del	1	1	1
E_S3A	1.64764	1	1.66089
E_S3L	7.59968	1	7.67627
E_S3P	7.71207	1	7.7843
E_S3T	1	1	1
E_S3stop	1	1	1
E_S50C	6.46585	2.17485	6.57391
E_S50E	1.64764	1	1.66089
E_S50G	5.8615	2.17485	6.74508
E_S50I	8.58194	6.16111	8.69784
E_S50L	5.44082	2.17485	5.62812
E_S50N	3.37024	1	3.41979
E_S50T	4.42807	1	4.48243
E_S50V	1.64764	1	1.66089
E_S50W	1	1	1
E_S50del	1.64764	1	1.66089
E_S50stop	1.64764	2.17485	3.41979
E_S55A	1	1	1
E_S55C	8.12573	1	8.17985
E_S55F	9.83048	9.1202	9.82802
E_S55K	1	1	1
E_S55L	3.37024	2.17485	3.93759
E_S55P	1	1	1
E_S55T	1	2.17485	1.66089
E_S55Y	5.22225	2.17485	5.44631
E_S55del	6.35638	2.17485	6.53244
E_S60A	6.58919	1	6.69068
E_S60F	3.0962	1	3.1244
E_S60L	2.57646	2.17485	3.93759
E_S60P	1	1	1
E_S60T	6.67158	2.17485	6.82223
E_S60Y	4.28141	1	4.33028
E_S67A	1.64764	1	1.66089
E_S67C	4.80746	1	4.87997
E_S67F	8.74934	5.17932	8.79887
E_S67L	1.64764	1	1.66089
E_S67P	7.43313	2.17485	7.553
E_S67T	1	1	1
E_S67Y	1	4.30447	2.6066
E_S67del	1	1	1
E_S68A	6.80559	1	6.89658
E_S68C	6.1685	1	6.26154
E_S68F	9.73821	9.60398	9.75829
E_S68P	7.42382	8.14765	8.04879
E_S68T	1.64764	1	1.66089
E_S68Y	7.61153	1	7.68862
E_S6A	1.64764	1	1.66089
E_S6L	3.0962	2.17485	4.33028
E_S6P	1.64764	1	1.66089
E_S6R	1.64764	1	1.66089
E_S6T	4.57815	1	4.63717
E_S6del	3.37024	1	3.41979
E_S6stop	1.64764	1	1.66089
E_T11A	7.67155	1	7.74418
E_T11K	1	2.17485	1.66089
E_T11M	6.55728	2.17485	6.71516
E_T11S	4.28141	1	4.33028
E_T11del	1.64764	2.17485	3.41979
E_T30A	6.98189	6.8125	7.4391
E_T30G	1.64764	1	1.66089
E_T30H	3.37024	1	3.41979
E_T30I	8.41009	8.84668	8.73085
E_T30K	1	2.17485	1.66089
E_T30L	1	2.17485	1.66089
E_T30R	1	1	1
E_T30S	3.88998	1	3.93759
E_T30V	1	1	1
E_T30W	1	1	1
E_T30Y	1	1	1
E_T30del	5.19785	2.17485	5.41261
E_T30stop	1.64764	1	1.66089
E_T35A	5.19785	2.17485	5.41261
E_T35F	1	1	1
E_T35I	1.64764	1	1.66089
E_T35L	1.64764	2.17485	3.41979
E_T35M	1.64764	5.73217	3.93759
E_T35P	1	1	1
E_T35S	3.37024	1	3.41979
E_T35V	1.64764	1	1.66089
E_T35del	2.57646	1	2.6066
E_T9A	7.22742	1	7.31286
E_T9D	1.64764	2.17485	3.41979
E_T9I	9.71159	9.22434	9.72862
E_T9K	1	1	1
E_T9R	2.57646	1	2.6066
E_T9S	6.29578	1	6.39094
E_T9del	1.64764	1	1.66089
E_V14A	6.21566	1	6.31022
E_V14F	6.31032	1	6.40611
E_V14I	8.17376	4.64476	8.24821
E_V14L	6.26716	1	6.36265
E_V14T	1	1	1
E_V14del	1.64764	2.17485	3.41979
E_V17A	6.1685	5.73217	6.78309
E_V17G	1	1	1
E_V17I	1.64764	1	1.66089
E_V17L	1.64764	1	1.66089
E_V17R	1.64764	5.73217	3.93759
E_V17del	1.64764	1	1.66089
E_V24A	7.55459	1	7.63245
E_V24F	1	1	1
E_V24G	3.37024	1	3.41979
E_V24I	1.64764	1	1.66089
E_V24L	8.88022	8.18554	9.02774
E_V24M	9.50454	8.21881	9.51451
E_V24Q	3.37024	1	3.41979
E_V24R	1	1	1
E_V24S	2.57646	1	2.6066
E_V24W	3.37024	1	3.41979
E_V24del	4.57815	2.17485	4.87997
E_V25A	6.76466	1	6.8548
E_V25C	2.57646	1	2.6066
E_V25F	1	1	1
E_V25G	1	1	1
E_V25I	3.48762	1	3.51709
E_V25L	3.88998	1	3.93759
E_V25T	1	1	1
E_V25Y	3.88998	1	3.93759
E_V25del	4.80746	2.17485	5.09389
E_V29A	2.57646	1	2.6066
E_V29C	2.57646	1	2.6066
E_V29F	4.42807	2.17485	4.7555
E_V29G	1.64764	5.73217	3.93759
E_V29I	4.90986	4.30447	6.07699
E_V29L	3.88998	1	3.93759
E_V29S	1	1	1
E_V29del	5.19785	2.17485	5.41261
E_V47C	1.64764	1	1.66089
E_V47D	1	1	1
E_V47F	7.37411	1	7.45766
E_V47G	1.64764	1	1.66089
E_V47I	1	2.17485	1.66089
E_V47L	5.83324	1	5.91719
E_V47R	1.64764	1	1.66089
E_V47del	1.64764	1	1.66089
E_V49A	6.8607	1	6.95175
E_V49E	1.64764	1	1.66089
E_V49F	1	1	1
E_V49G	1	1	1
E_V49L	9.69964	9.08089	9.70292
E_V49M	6.73893	1	6.83761
E_V49R	1.64764	1	1.66089
E_V49T	1.64764	1	1.66089
E_V49del	1.64764	1	1.66089
E_V49stop	3.88998	1	3.93759
E_V52C	1.64764	2.17485	2.6066
E_V52E	1	1	1
E_V52I	8.33995	2.17485	8.39846
E_V52K	1	1	1
E_V52L	9.03434	7.41473	9.06128
E_V58A	1	1	1
E_V58F	9.92481	9.27724	9.92058
E_V58I	8.83789	2.17485	8.88033
E_V58L	8.99479	5.0737	9.05372
E_V58T	6.1685	2.17485	6.36265
E_V58del	1	1	1
E_V5A	1.64764	1	1.66089
E_V5F	6.89618	2.17485	7.05774
E_V5H	1	1	1
E_V5I	9.30856	7.58826	9.35258
E_V5L	7.16833	1	7.25322
E_V5del	1.64764	1	1.66089
E_V62A	1.64764	1	1.66089
E_V62C	1	2.17485	1.66089
E_V62F	9.94293	9.53839	9.93671
E_V62I	7.3533	1	7.43731
E_V62L	7.72393	2.17485	7.82689
E_V70A	4.68943	1	4.7555
E_V70D	1	1	1
E_V70E	1	1	1
E_V70F	8.01132	1	8.07064
E_V70G	1.64764	2.17485	2.6066
E_V70I	8.67066	8.46535	8.91648
E_V70L	4.57815	1	4.63717
E_V70S	1	1	1
E_V70del	1.64764	1	1.66089
E_V75I	7.14294	1	7.2296
E_V75L	7.94092	8.47098	8.27607
E_Y2H	3.88998	1	3.93759
E_Y42C	1	1	1
E_Y42F	2.90048	2.17485	3.67204
E_Y42H	4.28141	2.17485	4.63717
E_Y42I	3.37024	1	3.41979
E_Y42N	3.37024	1	3.41979
E_Y42S	2.57646	1	2.6066
E_Y42V	1.64764	1	1.66089
E_Y42del	3.88998	1	3.93759
E_Y42stop	1.64764	1	1.66089
E_Y57C	1.64764	1	1.66089
E_Y57F	6.057	2.17485	6.26154
E_Y57H	1	1	1
E_Y57R	1.64764	1	1.66089
E_Y57T	2.57646	1	2.6066
E_Y57del	1.64764	1	1.66089
E_Y57stop	1.64764	1	1.66089
E_Y59C	5.64525	1	5.73452
E_Y59F	6.26716	2.17485	6.4534
E_Y59H	1	1	1
E_Y59L	1.64764	2.17485	2.6066
E_Y59S	1.64764	1	1.66089
E_ins12L	3.37024	1	3.41979
E_ins16stopstop	1.64764	5.73217	3.93759
E_ins21XLNELN	1.64764	5.73217	3.93759
E_ins24T	1	1	1
E_ins26S	3.37024	1	3.41979
E_ins28SSRSPKXXXX	1	1	1
E_ins28SstopRSPKXXXX	1	1	1
E_ins39D	1.64764	1	1.66089
E_ins41LLQ	2.57646	1	2.6066
E_ins42IVCD	1	1	1
E_ins43stopRES	1.64764	1	1.66089
E_ins62K	1	1	1
E_ins66S	2.90048	1	2.94218
E_ins71TF	1	1	1
M_A104C	1	1	1
M_A104F	3.37024	1	3.41979
M_A104I	4.57815	1	4.63717
M_A104L	1.64764	1	1.66089
M_A104Q	1.64764	1	1.66089
M_A104S	7.55162	4.64476	7.6763
M_A104T	1	1	1
M_A104V	8.42109	8.51234	8.63662
M_A104W	1	1	1
M_A104del	3.37024	1	3.41979
M_A142D	1.64764	2.17485	2.6066
M_A142G	3.0962	1	3.1244
M_A142I	4.80746	1	4.87997
M_A142P	1.64764	1	1.66089
M_A142R	3.37024	1	3.41979
M_A142S	6.057	1	6.14714
M_A142T	4.28141	1	4.33028
M_A142V	9.29301	2.17485	9.30962
M_A142del	3.37024	1	3.41979
M_A152C	3.88998	1	3.93759
M_A152D	1.64764	2.17485	3.41979
M_A152G	1	1	1
M_A152L	3.37024	1	3.41979
M_A152P	3.88998	1	3.93759
M_A152S	7.82066	1	7.88698
M_A152T	3.0962	1	3.1244
M_A152V	1	1	1
M_A152del	4.28141	1	4.33028
M_A171C	4.28141	1	4.33028
M_A171D	1	1	1
M_A171H	5.19785	1	5.2767
M_A171L	3.88998	1	3.93759
M_A171S	5.67012	1	5.74842
M_A171T	1.64764	1	1.66089
M_A171Y	3.37024	1	3.41979
M_A171del	1.64764	1	1.66089
M_A183G	1	1	1
M_A183L	3.37024	1	3.41979
M_A183S	5.83599	1	5.93101
M_A183V	1	2.17485	1.66089
M_A183del	3.37024	1	3.41979
M_A188E	1	1	1
M_A188G	1.64764	1	1.66089
M_A188I	1.64764	1	1.66089
M_A188L	1	2.17485	1.66089
M_A188P	1.64764	1	1.66089
M_A188Q	4.80746	1	4.87997
M_A188S	8.65816	2.17485	8.75689
M_A188T	7.49146	4.30447	7.59601
M_A188V	6.32737	2.17485	6.532
M_A188del	4.28141	1	4.33028
M_A188stop	1.64764	1	1.66089
M_A194C	3.88998	2.17485	4.33028
M_A194G	4.57815	1	4.63717
M_A194L	4.57815	1	4.63717
M_A194S	7.42193	1	7.50268
M_A194T	3.88998	1	3.93759
M_A194V	8.14622	5.17932	8.25625
M_A194del	1.64764	1	1.66089
M_A195C	3.37024	2.17485	3.93759
M_A195G	1.64764	1	1.66089
M_A195I	1.64764	1	1.66089
M_A195L	4.28141	1	4.33028
M_A195P	1.64764	1	1.66089
M_A195S	3.37024	2.17485	3.93759
M_A195T	3.37024	1	3.41979
M_A195V	3.37024	1	3.41979
M_A195del	1	1	1
M_A195stop	3.37024	1	3.41979
M_A218D	4.95553	1	5.01599
M_A218L	1	5.73217	3.41979
M_A218S	1.64764	1	1.66089
M_A218T	3.37024	1	3.41979
M_A218V	2.57646	1	2.6066
M_A239W	1	2.17485	1.66089
M_A244del	1	2.17485	1.66089
M_A245del	1	2.17485	1.66089
M_A257V	1	2.17485	1.66089
M_A259W	1	2.17485	1.66089
M_A261W	1	2.17485	1.66089
M_A2E	6.1685	1	6.26154
M_A2G	1.64764	1	1.66089
M_A2L	1	1	1
M_A2P	4.57815	2.17485	4.87997
M_A2S	9.92647	9.61378	9.9197
M_A2T	8.28697	7.02484	8.37276
M_A2V	9.86649	9.57302	9.86302
M_A38C	1.64764	1	1.66089
M_A38P	1	1	1
M_A38S	8.95008	7.02484	9.0359
M_A38T	1.64764	1	1.66089
M_A38V	2.57646	1	2.6066
M_A38del	3.88998	1	3.93759
M_A40G	4.28141	1	4.33028
M_A40N	1.64764	1	1.66089
M_A40P	4.08118	1	4.1293
M_A40S	9.52616	6.09044	9.53542
M_A40T	3.37024	2.17485	3.93759
M_A40V	3.88998	2.17485	4.33028
M_A40del	3.88998	1	3.93759
M_A63C	1.64764	1	1.66089
M_A63D	1.64764	1	1.66089
M_A63F	1.64764	1	1.66089
M_A63G	3.37024	2.17485	3.93759
M_A63L	4.28141	1	4.33028
M_A63N	1	1	1
M_A63S	9.41798	8.18554	9.45203
M_A63T	6.83771	9.35804	8.22671
M_A63V	8.71027	4.30447	8.7548
M_A63del	1.64764	1	1.66089
M_A68C	3.88998	5.73217	4.63717
M_A68D	3.88998	1	3.93759
M_A68G	4.22784	1	4.28145
M_A68K	1.64764	1	1.66089
M_A68L	1.64764	1	1.66089
M_A68P	1.64764	1	1.66089
M_A68Q	1	1	1
M_A68S	9.20225	7.3102	9.2613
M_A68T	5.63755	1	5.71837
M_A68V	2.57646	1	2.6066
M_A68del	3.37024	1	3.41979
M_A69C	1.64764	2.17485	3.41979
M_A69D	1	1	1
M_A69G	4.28141	1	4.33028
M_A69L	4.57815	2.17485	4.87997
M_A69N	1	1	1
M_A69P	1	1	1
M_A69S	9.8144	9.27948	9.81348
M_A69T	7.49028	1	7.5682
M_A69V	9.52255	2.17485	9.5293
M_A69Y	2.57646	1	2.6066
M_A69del	3.37024	1	3.41979
M_A81E	3.37024	5.73217	4.33028
M_A81F	1.64764	1	1.66089
M_A81L	1	1	1
M_A81P	1	1	1
M_A81R	3.37024	1	3.41979
M_A81S	9.89783	7.76467	9.90119
M_A81T	1.64764	1	1.66089
M_A81V	1.64764	1	1.66089
M_A81del	1	1	1
M_A83D	3.37024	1	3.41979
M_A83E	1	1	1
M_A83G	1	1	1
M_A83L	2.57646	5.73217	4.33028
M_A83R	3.37024	1	3.41979
M_A83S	8.54324	7.02484	8.74651
M_A83T	8.81824	7.71195	8.92742
M_A83V	6.35638	1	6.4534
M_A83del	2.57646	1	2.6066
M_A85C	1.64764	1	1.66089
M_A85D	1	1	1
M_A85G	4.28141	1	4.33028
M_A85L	1.64764	2.17485	2.6066
M_A85P	3.37024	1	3.41979
M_A85Q	1.64764	2.17485	3.41979
M_A85S	9.58698	8.63258	9.60152
M_A85T	6.46718	4.30447	6.69068
M_A85V	9.32839	7.65596	9.37191
M_A85del	5.30584	4.64476	5.71837
M_A98D	3.88998	1	3.93759
M_A98G	1	1	1
M_A98L	4.28141	1	4.33028
M_A98Q	6.85257	4.64476	7.01011
M_A98R	1.64764	1	1.66089
M_A98S	9.7691	5.59715	9.76437
M_A98T	8.44134	1	8.48496
M_A98V	8.84892	1	8.87677
M_A98Y	3.88998	1	3.93759
M_A98del	6.60558	1	6.69235
M_C159A	3.88998	1	3.93759
M_C159F	6.32737	2.17485	6.532
M_C159L	1.64764	1	1.66089
M_C159R	1.64764	1	1.66089
M_C159S	1.64764	1	1.66089
M_C159T	4.28141	1	4.33028
M_C159V	3.88998	1	3.93759
M_C159Y	2.57646	1	2.6066
M_C159del	4.57815	1	4.63717
M_C159stop	1	1	1
M_C240N	1	2.17485	1.66089
M_C262V	1	2.17485	1.66089
M_C33A	1	1	1
M_C33F	9.43002	1	9.43723
M_C33G	1	1	1
M_C33S	8.24686	4.30447	8.32233
M_C33V	3.37024	2.17485	3.93759
M_C33Y	1.64764	1	1.66089
M_C33del	1	1	1
M_C33stop	3.88998	1	3.93759
M_C64F	9.17807	7.41473	9.2261
M_C64G	1	1	1
M_C64L	3.37024	1	3.41979
M_C64P	1.64764	1	1.66089
M_C64S	8.16215	2.17485	8.23215
M_C64V	1.64764	1	1.66089
M_C64W	1	2.17485	1.66089
M_C64Y	4.80746	1	4.87997
M_C64del	6.56368	1	6.66554
M_C86F	9.59398	7.16542	9.60981
M_C86G	1.64764	1	1.66089
M_C86I	2.90048	1	2.94218
M_C86L	1	1	1
M_C86Q	3.37024	1	3.41979
M_C86S	7.86209	1	7.92472
M_C86W	1.64764	2.17485	2.6066
M_C86Y	3.37024	1	3.41979
M_C86del	5.53515	4.64476	5.91719
M_C86stop	1.64764	1	1.66089
M_D160A	3.88998	1	3.93759
M_D160C	3.37024	1	3.41979
M_D160E	6.91975	1	7.01253
M_D160G	5.53515	1	5.61451
M_D160H	1	1	1
M_D160L	3.37024	1	3.41979
M_D160N	1.64764	1	1.66089
M_D160S	3.88998	1	3.93759
M_D160T	4.80746	1	4.87997
M_D160Y	8.52553	2.17485	8.57511
M_D160del	4.57815	1	4.63717
M_D160stop	3.37024	1	3.41979
M_D163A	1.64764	1	1.66089
M_D163B	3.88998	1	3.93759
M_D163E	6.80559	1	6.89658
M_D163G	4.28141	1	4.33028
M_D163H	1.64764	1	1.66089
M_D163K	1.64764	1	1.66089
M_D163N	8.24192	6.60701	8.41225
M_D163S	4.80746	1	4.87997
M_D163T	4.80746	1	4.87997
M_D163Y	1.64764	1	1.66089
M_D163del	4.80746	1	4.87997
M_D190A	1.64764	2.17485	2.6066
M_D190B	1	1	1
M_D190C	1	1	1
M_D190E	8.5493	1	8.59277
M_D190G	2.57646	1	2.6066
M_D190H	1	1	1
M_D190N	5.92554	1	6.01123
M_D190Q	2.57646	1	2.6066
M_D190T	4.28141	1	4.33028
M_D190V	3.88998	1	3.93759
M_D190Y	1	1	1
M_D190del	5.19785	1	5.2767
M_D190stop	3.88998	1	3.93759
M_D209A	3.88998	1	3.93759
M_D209B	3.37024	2.17485	3.93759
M_D209E	4.42807	1	4.48243
M_D209G	7.57157	2.17485	7.67107
M_D209H	8.74898	6.60701	8.87125
M_D209N	8.70397	1	8.74094
M_D209V	4.28141	1	4.33028
M_D209Y	9.84973	9.34992	9.85186
M_D215A	3.15327	1	3.19442
M_D215E	4.28141	2.17485	4.63717
M_D215G	5.81372	2.17485	6.38716
M_D215H	5.74604	1	5.82842
M_D215N	5.41711	1	5.49003
M_D215V	1	5.73217	3.41979
M_D215Y	8.26206	1	8.31024
M_D3A	3.0962	4.30447	4.63717
M_D3B	2.57646	1	2.6066
M_D3E	5.15576	1	5.21696
M_D3G	8.72547	6.22827	8.80609
M_D3H	9.03333	8.24152	9.08548
M_D3M	5.36943	1	5.43915
M_D3N	8.12998	5.73217	8.21265
M_D3V	6.31032	1	6.40611
M_D3Y	9.47464	8.82429	9.50209
M_E115A	3.37024	1	3.41979
M_E115D	6.89487	1	6.9925
M_E115G	1.64764	1	1.66089
M_E115K	5.32931	1	5.41261
M_E115Q	5.01835	1	5.09389
M_E115R	3.37024	1	3.41979
M_E115S	3.37024	1	3.41979
M_E115V	1	1	1
M_E115del	4.57815	1	4.63717
M_E115stop	1.64764	1	1.66089
M_E11A	6.34921	1	6.43298
M_E11D	6.63656	1	6.7384
M_E11G	7.13728	1	7.22662
M_E11K	6.90299	5.73217	7.0715
M_E11Q	5.53515	1	5.61451
M_E11V	4.99706	1	5.0726
M_E11Z	1.64764	1	1.66089
M_E11stop	1	1	1
M_E12A	1.64764	1	1.66089
M_E12D	8.93185	4.64476	8.99662
M_E12G	3.81424	1	3.86375
M_E12K	6.55408	1	6.63991
M_E12N	4.28141	1	4.33028
M_E12Q	5.53515	2.17485	5.82842
M_E12S	1	2.17485	1.66089
M_E12V	4.08118	1	4.1293
M_E12stop	1.64764	1	1.66089
M_E135A	5.40486	1	5.48977
M_E135D	3.0962	1	3.1244
M_E135G	2.57646	1	2.6066
M_E135K	4.57815	1	4.63717
M_E135R	1.64764	1	1.66089
M_E135S	3.88998	1	3.93759
M_E135T	4.28141	1	4.33028
M_E135V	4.57815	1	4.63717
M_E135Y	3.37024	1	3.41979
M_E135Z	1	1	1
M_E135del	3.37024	1	3.41979
M_E135stop	4.57815	1	4.63717
M_E137D	3.37024	1	3.41979
M_E137K	1.64764	1	1.66089
M_E137N	3.88998	1	3.93759
M_E137Q	4.57815	1	4.63717
M_E137R	3.37024	1	3.41979
M_E137S	3.88998	1	3.93759
M_E137Z	1.64764	1	1.66089
M_E137del	1.64764	1	1.66089
M_E137stop	3.37024	1	3.41979
M_E167A	1	2.17485	1.66089
M_E167D	8.13301	1	8.19117
M_E167G	5.56809	2.17485	5.74329
M_E167K	5.74604	1	5.82842
M_E167N	1.64764	1	1.66089
M_E167Q	9.03805	4.30447	9.0923
M_E167R	1.64764	1	1.66089
M_E167S	5.44082	1	5.52701
M_E167V	4.42807	1	4.48243
M_E167Y	3.88998	1	3.93759
M_E167Z	1.64764	2.17485	2.6066
M_E167del	2.57646	1	2.6066
M_E167stop	1.64764	1	1.66089
M_E18A	1	1	1
M_E18D	1	1	1
M_E18G	1.64764	1	1.66089
M_E18K	1.64764	1	1.66089
M_E18N	4.80746	1	4.87997
M_E18Q	3.88998	1	3.93759
M_E18V	3.37024	1	3.41979
M_E18Z	1	1	1
M_E18del	3.78437	1	3.82398
M_E18stop	1.64764	1	1.66089
M_F100C	5.72341	1	5.80358
M_F100D	3.88998	1	3.93759
M_F100I	1	1	1
M_F100L	8.7467	8.34492	8.86776
M_F100R	3.88998	1	3.93759
M_F100S	4.68943	2.17485	4.98383
M_F100V	2.57646	1	2.6066
M_F100Y	1	1	1
M_F100del	5.74604	1	5.82842
M_F100stop	1.64764	1	1.66089
M_F103C	1	1	1
M_F103H	3.88998	1	3.93759
M_F103L	7.30616	2.17485	7.4362
M_F103R	3.88998	1	3.93759
M_F103S	1.64764	1	1.66089
M_F103V	4.57815	1	4.63717
M_F103Y	1	2.17485	1.66089
M_F103del	3.37024	1	3.41979
M_F103stop	1	1	1
M_F112I	4.80746	1	4.87997
M_F112L	6.72088	2.17485	6.867
M_F112S	3.37024	1	3.41979
M_F112Y	5.01835	1	5.09389
M_F112del	2.57646	1	2.6066
M_F193I	1.64764	1	1.66089
M_F193L	5.32931	1	5.41261
M_F193V	3.37024	1	3.41979
M_F193Y	1.64764	1	1.66089
M_F193del	1	1	1
M_F229L	1	2.17485	1.66089
M_F241I	1	2.17485	1.66089
M_F26C	1	1	1
M_F26I	1.64764	1	1.66089
M_F26L	7.2959	5.73217	7.45168
M_F26S	5.30584	2.17485	5.61451
M_F26V	5.53515	1	5.61451
M_F26Y	4.28141	1	4.33028
M_F26del	2.57646	2.17485	3.93759
M_F28C	1.64764	1	1.66089
M_F28D	3.37024	1	3.41979
M_F28I	1.64764	2.17485	3.41979
M_F28L	6.72088	9.70811	8.78789
M_F28S	4.22784	5.73217	5.59389
M_F28V	1	2.17485	1.66089
M_F28Y	1.64764	1	1.66089
M_F28del	1	5.73217	3.41979
M_F37I	1	1	1
M_F37L	3.88998	1	3.93759
M_F37Q	3.37024	1	3.41979
M_F37del	1	1	1
M_F45L	7.52978	2.17485	7.61859
M_F45P	1	1	1
M_F45S	1	1	1
M_F45V	3.37024	1	3.41979
M_F45del	4.28141	1	4.33028
M_F45stop	4.28141	1	4.33028
M_F53L	7.12471	2.17485	7.25833
M_F53P	1.64764	2.17485	2.6066
M_F53S	8.04103	1	8.09935
M_F53V	1.64764	1	1.66089
M_F53Y	4.08118	1	4.1293
M_F53del	1	2.17485	1.66089
M_F65C	1	1	1
M_F65G	1.64764	1	1.66089
M_F65I	1	1	1
M_F65L	3.37024	1	3.41979
M_F65S	1	1	1
M_F65V	1.64764	1	1.66089
M_F65W	5.70659	2.17485	5.86865
M_F65Y	1.64764	2.17485	3.41979
M_F65del	3.88998	1	3.93759
M_F96C	3.88998	2.17485	4.33028
M_F96L	4.28141	4.30447	4.87997
M_F96R	1	1	1
M_F96S	6.72088	4.64476	6.887
M_F96V	1	1	1
M_F96W	1	1	1
M_F96del	6.81607	1	6.89528
M_F96stop	1	1	1
M_G126A	4.57815	1	4.63717
M_G126C	6.42781	1	6.51054
M_G126D	7.10125	1	7.19375
M_G126P	3.37024	1	3.41979
M_G126S	7.14512	1	7.23616
M_G126V	1	1	1
M_G126Y	3.88998	1	3.93759
M_G126del	4.57815	1	4.63717
M_G141D	5.19785	1	5.2767
M_G141F	3.37024	1	3.41979
M_G141R	3.37024	1	3.41979
M_G141S	4.28141	1	4.33028
M_G141V	1.64764	1	1.66089
M_G141del	3.88998	1	3.93759
M_G141stop	1.64764	1	1.66089
M_G147D	4.57815	1	4.63717
M_G147E	1.64764	1	1.66089
M_G147N	3.37024	1	3.41979
M_G147R	5.15576	1	5.21696
M_G147S	4.28141	1	4.33028
M_G147T	3.37024	1	3.41979
M_G147V	1	1	1
M_G147W	1.64764	1	1.66089
M_G147del	4.80746	1	4.87997
M_G153A	1.64764	1	1.66089
M_G153D	3.37024	1	3.41979
M_G153E	1	1	1
M_G153R	1.64764	1	1.66089
M_G153S	3.88998	1	3.93759
M_G153V	1	1	1
M_G153W	3.88998	1	3.93759
M_G153del	5.19785	1	5.2767
M_G153stop	1	1	1
M_G157D	3.37024	1	3.41979
M_G157E	1.64764	1	1.66089
M_G157R	3.88998	1	3.93759
M_G157S	5.19785	1	5.2767
M_G157V	1.64764	1	1.66089
M_G157del	5.01835	1	5.09389
M_G157stop	1	1	1
M_G182E	3.88998	1	3.93759
M_G182N	1	1	1
M_G182R	5.01835	1	5.09389
M_G182V	1	1	1
M_G182del	3.37024	1	3.41979
M_G189C	7.8762	1	7.94327
M_G189D	5.00909	1	5.06481
M_G189Q	4.28141	1	4.33028
M_G189R	3.88998	1	3.93759
M_G189S	6.55408	1	6.63991
M_G189V	7.88908	1	7.95393
M_G189del	5.32931	1	5.41261
M_G192C	5.15576	1	5.21696
M_G192Q	3.37024	1	3.41979
M_G192R	3.88998	2.17485	4.33028
M_G192S	1.64764	1	1.66089
M_G192V	4.57815	1	4.63717
M_G192del	4.28141	1	4.33028
M_G202A	2.57646	1	2.6066
M_G202C	1.64764	2.17485	3.41979
M_G202D	1.64764	1	1.66089
M_G202S	5.32931	1	5.41261
M_G202T	1	1	1
M_G202V	3.48762	1	3.51709
M_G202W	1.64764	1	1.66089
M_G202del	3.37024	1	3.41979
M_G241V	1	1	1
M_G254del	1	2.17485	1.66089
M_G255del	1	2.17485	1.66089
M_G25A	3.0962	1	3.1244
M_G25C	5.01835	1	5.09389
M_G25P	3.37024	1	3.41979
M_G25S	6.23755	1	6.33171
M_G25V	2.57646	6.60701	4.63717
M_G25del	2.57646	5.73217	4.33028
M_G265E	1	2.17485	1.66089
M_G6C	8.12973	2.17485	8.19506
M_G6D	8.04334	4.30447	8.10653
M_G6S	7.88443	1	7.94792
M_G6V	8.91716	1	8.94385
M_G6del	1	1	1
M_G78A	1.64764	1	1.66089
M_G78C	9.3224	7.02484	9.34035
M_G78D	4.57815	2.17485	4.87997
M_G78N	4.28141	1	4.33028
M_G78R	2.57646	1	2.6066
M_G78S	8.56488	5.73217	8.6232
M_G78V	6.1685	2.17485	6.36265
M_G78del	1.64764	1	1.66089
M_G79A	1.64764	1	1.66089
M_G79C	3.37024	1	3.41979
M_G79P	3.37024	5.73217	4.33028
M_G79R	1	1	1
M_G79S	1	1	1
M_G79V	8.12492	5.73217	8.21353
M_G79del	1	1	1
M_G79stop	1	1	1
M_G89C	8.80678	1	8.84257
M_G89D	6.43427	4.64476	6.63322
M_G89H	3.88998	1	3.93759
M_G89K	1.64764	2.17485	2.6066
M_G89N	1	2.17485	1.66089
M_G89R	1	1	1
M_G89S	8.85772	8.146	8.9368
M_G89V	3.37024	1	3.41979
M_G89del	6.60558	1	6.69235
M_H125D	2.57646	1	2.6066
M_H125L	6.56966	1	6.66978
M_H125M	3.88998	1	3.93759
M_H125N	6.64661	1	6.74791
M_H125P	1	1	1
M_H125Q	6.00147	1	6.09508
M_H125R	7.522	1	7.60018
M_H125Y	9.86721	9.60053	9.86597
M_H125del	4.28141	1	4.33028
M_H125stop	1.64764	1	1.66089
M_H148D	1	1	1
M_H148F	3.37024	1	3.41979
M_H148I	1.64764	1	1.66089
M_H148L	2.57646	1	2.6066
M_H148N	5.10555	1	5.18265
M_H148Q	6.74918	1	6.84966
M_H148R	8.53726	1	8.57822
M_H148T	5.01835	1	5.09389
M_H148Y	9.0445	8.35664	9.12072
M_H148del	4.80746	1	4.87997
M_H154L	1.64764	1	1.66089
M_H154N	3.37024	1	3.41979
M_H154Q	5.42975	1	5.51646
M_H154R	3.37024	1	3.41979
M_H154T	3.88998	1	3.93759
M_H154Y	4.57815	1	4.63717
M_H154del	5.19785	1	5.2767
M_H155D	3.37024	1	3.41979
M_H155I	1.64764	1	1.66089
M_H155L	6.70875	1	6.81015
M_H155N	7.98685	1	8.04472
M_H155P	3.37024	1	3.41979
M_H155Q	4.28141	2.17485	4.63717
M_H155R	8.53098	1	8.57074
M_H155T	3.88998	1	3.93759
M_H155V	3.88998	1	3.93759
M_H155Y	9.58491	9.76349	9.65046
M_H155del	4.80746	1	4.87997
M_H210L	2.57646	1	2.6066
M_H210N	4.28141	5.73217	5.61451
M_H210P	5.00909	1	5.06481
M_H210Q	1.64764	1	1.66089
M_H210R	6.39334	1	6.49066
M_H210Y	5.01835	1	5.09389
M_I118F	4.80746	1	4.87997
M_I118J	1	1	1
M_I118L	1.64764	1	1.66089
M_I118S	3.88998	1	3.93759
M_I118T	4.42807	1	4.48243
M_I118V	7.10125	1	7.19375
M_I118del	4.80746	1	4.87997
M_I118stop	3.37024	1	3.41979
M_I128A	4.57815	1	4.63717
M_I128D	1.64764	1	1.66089
M_I128F	4.57815	1	4.63717
M_I128L	1	1	1
M_I128Q	3.37024	1	3.41979
M_I128S	1.64764	1	1.66089
M_I128T	7.72942	1	7.79771
M_I128V	7.92622	1	7.99016
M_I128Y	1.64764	1	1.66089
M_I128del	4.57815	1	4.63717
M_I140A	3.88998	1	3.93759
M_I140F	1	1	1
M_I140L	6.057	1	6.14714
M_I140N	3.37024	1	3.41979
M_I140S	4.28141	1	4.33028
M_I140T	3.88998	1	3.93759
M_I140V	7.63397	1	7.70781
M_I140del	1.64764	1	1.66089
M_I140stop	1.64764	1	1.66089
M_I144D	1.64764	1	1.66089
M_I144L	3.37024	1	3.41979
M_I144S	1.64764	1	1.66089
M_I144T	6.64348	1	6.74508
M_I144V	7.9626	1	8.02426
M_I144del	4.57815	1	4.63717
M_I144stop	3.37024	1	3.41979
M_I151D	4.57815	1	4.63717
M_I151F	1.64764	1	1.66089
M_I151L	1.64764	1	1.66089
M_I151M	2.57646	1	2.6066
M_I151S	1	1	1
M_I151T	4.28141	1	4.33028
M_I151V	8.50373	6.60701	8.62402
M_I151Y	3.37024	1	3.41979
M_I151del	4.28141	1	4.33028
M_I161F	5.78816	1	5.87289
M_I161H	3.88998	1	3.93759
M_I161K	3.88998	1	3.93759
M_I161L	3.37024	1	3.41979
M_I161M	5.00909	1	5.06481
M_I161S	4.28141	1	4.33028
M_I161T	3.37024	1	3.41979
M_I161V	8.54899	2.17485	8.59819
M_I161del	4.80746	1	4.87997
M_I168F	5.89869	1	5.99337
M_I168H	1	1	1
M_I168J	1	1	1
M_I168L	5.66565	2.17485	5.83235
M_I168M	1.64764	1	1.66089
M_I168N	3.37024	1	3.41979
M_I168R	1.64764	1	1.66089
M_I168S	3.88998	1	3.93759
M_I168V	8.36967	1	8.42045
M_I168Y	3.37024	1	3.41979
M_I168del	1.64764	1	1.66089
M_I201D	3.37024	1	3.41979
M_I201F	1	1	1
M_I201L	4.80746	1	4.87997
M_I201S	1.64764	1	1.66089
M_I201T	4.28141	2.17485	4.63717
M_I201V	8.47628	7.98567	8.70027
M_I201del	2.57646	1	2.6066
M_I217F	2.57646	1	2.6066
M_I217L	1	1	1
M_I217N	3.88998	1	3.93759
M_I217V	7.29045	2.17485	7.39737
M_I217Y	6.26716	1	6.36265
M_I224N	1	2.17485	1.66089
M_I225V	1	2.17485	1.66089
M_I228Q	1	2.17485	1.66089
M_I230del	1	1	1
M_I249del	1	2.17485	1.66089
M_I24G	1.64764	2.17485	2.6066
M_I24H	4.28141	1	4.33028
M_I24J	1	1	1
M_I24K	1	2.17485	1.66089
M_I24L	6.55408	1	6.63991
M_I24M	5.30584	5.73217	6.15812
M_I24T	6.73176	1	6.82036
M_I24V	8.05461	5.73217	8.23034
M_I24del	1.64764	5.73217	3.93759
M_I252del	1	2.17485	1.66089
M_I256W	1	2.17485	1.66089
M_I258L	1	2.17485	1.66089
M_I32F	3.37024	6.16111	4.48243
M_I32del	1.64764	1	1.66089
M_I48J	1	1	1
M_I48K	1	1	1
M_I48L	6.29578	1	6.39094
M_I48M	5.30584	6.3666	6.31264
M_I48N	1.64764	1	1.66089
M_I48T	7.27278	2.17485	7.37811
M_I48V	8.5097	6.60701	8.65282
M_I48Y	1	1	1
M_I48del	4.28141	1	4.33028
M_I48stop	1	2.17485	1.66089
M_I49F	3.88998	1	3.93759
M_I49H	1	1	1
M_I49L	4.22784	2.17485	4.60076
M_I49M	1	1	1
M_I49S	1	1	1
M_I49T	8.1377	1	8.18783
M_I49V	6.90167	8.3919	7.5647
M_I49del	4.28141	1	4.33028
M_I49stop	1.64764	1	1.66089
M_I52F	6.11028	2.17485	6.63991
M_I52J	1	1	1
M_I52K	1	1	1
M_I52L	6.1685	2.17485	6.36265
M_I52M	1	1	1
M_I52N	1.64764	1	1.66089
M_I52P	1	1	1
M_I52S	3.88998	1	3.93759
M_I52T	9.48558	7.3102	9.49185
M_I52V	7.1882	1	7.27838
M_I52del	1.64764	1	1.66089
M_I73J	2.57646	1	2.6066
M_I73L	8.61882	1	8.65651
M_I73M	6.91856	1	7.01407
M_I73P	1.64764	1	1.66089
M_I73S	1	1	1
M_I73T	3.37024	2.17485	3.93759
M_I73V	7.26773	2.17485	7.39251
M_I73W	4.28141	1	4.33028
M_I73del	4.28141	2.17485	4.63717
M_I76F	3.88998	1	3.93759
M_I76L	6.21566	5.73217	6.82036
M_I76M	3.88998	1	3.93759
M_I76N	1	1	1
M_I76S	5.89665	1	5.98295
M_I76T	9.02414	7.02484	9.1276
M_I76V	9.42965	7.58826	9.44269
M_I76Y	4.28141	1	4.33028
M_I76del	1.64764	1	1.66089
M_I80F	4.57815	1	4.63717
M_I80J	1	1	1
M_I80L	6.6668	1	6.76832
M_I80M	6.36555	1	6.44999
M_I80S	6.21566	1	6.31022
M_I80T	7.27979	1	7.36526
M_I80V	8.43772	5.73217	8.48888
M_I80del	1.64764	1	1.66089
M_I80stop	1	1	1
M_I82A	8.62435	5.73217	8.66925
M_I82C	1.64764	1	1.66089
M_I82F	1	1	1
M_I82L	4.57815	6.60701	5.2767
M_I82M	1	1	1
M_I82N	3.88998	1	3.93759
M_I82P	3.88998	1	3.93759
M_I82S	1	9.58019	8.15682
M_I82T	9.99845	9.98559	9.99896
M_I82V	3.37024	9.41756	7.93828
M_I82Y	1.64764	1	1.66089
M_I82del	1.64764	1	1.66089
M_I8D	1	1	1
M_I8F	4.33912	1	4.39978
M_I8J	1	1	1
M_I8L	4.99706	1	5.0726
M_I8M	1	2.17485	1.66089
M_I8S	3.37024	1	3.41979
M_I8T	7.39283	2.17485	7.51545
M_I8V	7.96367	1	8.02241
M_I8del	3.88998	1	3.93759
M_I97A	3.88998	1	3.93759
M_I97F	4.57815	1	4.63717
M_I97J	1	1	1
M_I97L	4.80746	1	4.87997
M_I97M	1.64764	1	1.66089
M_I97N	2.57646	1	2.6066
M_I97R	1	1	1
M_I97S	3.81424	1	3.86375
M_I97T	7.71207	4.30447	7.8334
M_I97V	8.65114	7.98567	8.78983
M_I97del	6.71741	1	6.79417
M_K14E	7.26318	7.02484	7.4345
M_K14F	1	1	1
M_K14I	1.64764	1	1.66089
M_K14L	1	1	1
M_K14Q	5.44082	1	5.52701
M_K14R	3.88998	1	3.93759
M_K14S	1.64764	1	1.66089
M_K14T	1	1	1
M_K14del	5.30584	1	5.3717
M_K15A	3.37024	2.17485	3.93759
M_K15E	5.11376	5.73217	6.2243
M_K15L	1	1	1
M_K15M	5.41711	2.17485	5.71837
M_K15N	9.64386	7.02484	9.64281
M_K15Q	5.98893	1	6.08432
M_K15R	8.54293	2.17485	8.59364
M_K15S	7.72675	4.30447	7.81608
M_K15T	4.08118	1	4.1293
M_K15del	6.057	1	6.14714
M_K162E	3.0962	1	3.1244
M_K162G	1.64764	1	1.66089
M_K162M	5.00909	1	5.06481
M_K162N	9.46643	4.30447	9.48493
M_K162P	1.64764	1	1.66089
M_K162Q	3.88998	1	3.93759
M_K162R	6.6949	7.16542	7.31748
M_K162T	5.53515	1	5.61451
M_K162del	4.28141	1	4.33028
M_K166A	3.37024	1	3.41979
M_K166C	3.88998	1	3.93759
M_K166E	1.64764	1	1.66089
M_K166I	5.30584	1	5.3717
M_K166N	4.57815	1	4.63717
M_K166R	7.27979	2.17485	7.40274
M_K166S	1.64764	1	1.66089
M_K166T	1.64764	1	1.66089
M_K166del	1.64764	1	1.66089
M_K166stop	3.37024	1	3.41979
M_K180E	5.19785	1	5.2767
M_K180I	1	1	1
M_K180N	5.74604	1	5.82842
M_K180Q	5.44082	1	5.52701
M_K180R	6.32737	1	6.40669
M_K180del	1.64764	1	1.66089
M_K180stop	1	1	1
M_K205E	1.64764	1	1.66089
M_K205N	2.57646	1	2.6066
M_K205Q	6.057	1	6.14714
M_K205R	7.21046	1	7.29865
M_K205del	6.057	1	6.14714
M_K205stop	2.57646	1	2.6066
M_K226W	1	2.17485	1.66089
M_K50A	1	1	1
M_K50E	4.28141	1	4.33028
M_K50G	1	1	1
M_K50L	4.28141	1	4.33028
M_K50N	1.64764	1	1.66089
M_K50P	1	1	1
M_K50Q	1	1	1
M_K50S	1	2.17485	1.66089
M_K50del	1.64764	1	1.66089
M_L102C	3.37024	1	3.41979
M_L102F	6.72088	4.64476	6.887
M_L102M	1	1	1
M_L102P	1.64764	1	1.66089
M_L102S	1.64764	1	1.66089
M_L102T	1	1	1
M_L102V	5.01835	1	5.09389
M_L102del	5.00909	1	5.06481
M_L102stop	3.88998	1	3.93759
M_L119F	4.57815	2.17485	4.87997
M_L119I	3.88998	1	3.93759
M_L119J	1	6.60701	3.93759
M_L119K	1.64764	1	1.66089
M_L119Q	3.88998	1	3.93759
M_L119R	1	1	1
M_L119S	3.37024	1	3.41979
M_L119V	3.88998	1	3.93759
M_L119del	5.01835	1	5.09389
M_L120F	1.64764	2.17485	2.6066
M_L120I	6.39334	1	6.49066
M_L120J	3.88998	1	3.93759
M_L120P	1.64764	1	1.66089
M_L120Q	3.88998	1	3.93759
M_L120R	3.37024	1	3.41979
M_L120S	5.19785	1	5.2767
M_L120V	1.64764	1	1.66089
M_L120del	5.01835	1	5.09389
M_L124C	3.37024	1	3.41979
M_L124F	8.91953	4.30447	9.0076
M_L124I	8.26384	1	8.31479
M_L124J	1.64764	1	1.66089
M_L124P	3.88998	1	3.93759
M_L124R	3.37024	1	3.41979
M_L124V	2.57646	1	2.6066
M_L124W	5.19785	1	5.2767
M_L124del	4.57815	1	4.63717
M_L124stop	3.37024	1	3.41979
M_L129A	3.88998	1	3.93759
M_L129C	1.64764	1	1.66089
M_L129F	5.00909	1	5.06481
M_L129M	5.73949	1	5.83235
M_L129P	4.28141	1	4.33028
M_L129Q	7.58504	1	7.66089
M_L129R	3.37024	2.17485	3.93759
M_L129V	5.92554	2.17485	6.14714
M_L129del	4.80746	1	4.87997
M_L129stop	4.28141	1	4.33028
M_L133A	3.37024	1	3.41979
M_L133C	1	1	1
M_L133F	3.88998	1	3.93759
M_L133H	1.64764	1	1.66089
M_L133I	4.80886	1	4.86383
M_L133M	1	1	1
M_L133N	4.28141	1	4.33028
M_L133Q	3.37024	1	3.41979
M_L133S	3.88998	1	3.93759
M_L133V	5.53515	1	5.61451
M_L133W	1.64764	1	1.66089
M_L133del	4.28141	1	4.33028
M_L133stop	1	1	1
M_L134F	3.37024	1	3.41979
M_L134H	1.64764	1	1.66089
M_L134I	5.30584	1	5.3717
M_L134J	1	1	1
M_L134K	3.37024	1	3.41979
M_L134P	1.64764	1	1.66089
M_L134R	1.64764	1	1.66089
M_L134S	4.57815	1	4.63717
M_L134T	3.88998	1	3.93759
M_L134V	1.64764	1	1.66089
M_L134W	3.37024	1	3.41979
M_L134del	3.88998	1	3.93759
M_L134stop	3.88998	1	3.93759
M_L138F	1.64764	1	1.66089
M_L138I	6.86303	2.17485	7.22193
M_L138J	1	1	1
M_L138K	3.37024	1	3.41979
M_L138P	6.77269	1	6.86213
M_L138Q	3.37024	1	3.41979
M_L138R	1	1	1
M_L138S	4.28141	1	4.33028
M_L138T	3.37024	1	3.41979
M_L138Y	3.37024	1	3.41979
M_L138del	1.64764	1	1.66089
M_L13F	7.70596	2.17485	7.81257
M_L13I	3.88998	1	3.93759
M_L13J	1	1	1
M_L13Q	1	1	1
M_L13R	1	1	1
M_L13del	1.64764	1	1.66089
M_L13stop	3.88998	1	3.93759
M_L145F	7.7905	2.17485	8.01738
M_L145H	1	1	1
M_L145J	1	2.17485	1.66089
M_L145P	2.57646	1	2.6066
M_L145R	1.64764	1	1.66089
M_L145S	2.57646	1	2.6066
M_L145T	4.28141	1	4.33028
M_L145del	3.88998	1	3.93759
M_L149C	3.37024	1	3.41979
M_L149F	4.57815	1	4.63717
M_L149H	1.64764	1	1.66089
M_L149I	3.88998	1	3.93759
M_L149J	1	1	1
M_L149P	1	1	1
M_L149S	4.57815	1	4.63717
M_L149del	4.80746	1	4.87997
M_L156I	6.67158	1	6.77378
M_L156J	1	1	1
M_L156P	1.64764	1	1.66089
M_L156Q	3.88998	1	3.93759
M_L156S	4.57815	1	4.63717
M_L156T	3.88998	1	3.93759
M_L156V	1.64764	1	1.66089
M_L156del	5.01835	1	5.09389
M_L156stop	1	1	1
M_L164C	1.64764	1	1.66089
M_L164M	5.74604	1	5.82842
M_L164P	4.28141	1	4.33028
M_L164Q	1	1	1
M_L164R	3.37024	1	3.41979
M_L164W	1.64764	1	1.66089
M_L164del	4.80746	1	4.87997
M_L16F	7.08103	2.17485	7.2167
M_L16H	2.57646	1	2.6066
M_L16I	3.88998	8.11541	6.40669
M_L16J	1	2.17485	1.66089
M_L16P	1	1	1
M_L16R	1	1	1
M_L16S	7.7173	4.30447	7.80413
M_L16T	1.64764	2.17485	3.41979
M_L16del	6.057	1	6.14714
M_L176A	1.64764	1	1.66089
M_L176F	5.19785	1	5.2767
M_L176I	1.64764	1	1.66089
M_L176N	3.37024	1	3.41979
M_L176P	5.01835	2.17485	6.01123
M_L176R	1	1	1
M_L176del	1.64764	1	1.66089
M_L17F	9.57069	7.85741	9.5901
M_L17I	6.30006	2.17485	6.48056
M_L17J	3.37024	1	3.41979
M_L17M	3.88998	2.17485	4.33028
M_L17P	2.57646	1	2.6066
M_L17S	1	1	1
M_L17V	3.62304	2.17485	4.1293
M_L17del	6.1685	1	6.26154
M_L181F	6.80559	1	6.89658
M_L181I	5.32931	1	5.41261
M_L181S	3.37024	1	3.41979
M_L181T	1	1	1
M_L181V	4.28141	1	4.33028
M_L181del	4.80746	1	4.87997
M_L206F	1	1	1
M_L206I	4.28141	1	4.33028
M_L206J	1	1	1
M_L206S	1	1	1
M_L206T	3.0962	1	3.1244
M_L206V	3.37024	1	3.41979
M_L206del	1	1	1
M_L206stop	6.1685	1	6.26154
M_L219C	3.88998	1	3.93759
M_L219F	1.64764	1	1.66089
M_L219S	1.64764	1	1.66089
M_L220F	1.64764	1	1.66089
M_L220P	1	1	1
M_L22F	1	1	1
M_L22I	5.92554	1	6.01123
M_L22J	3.0962	1	3.1244
M_L22P	1.64764	1	1.66089
M_L22R	1.64764	2.17485	3.41979
M_L22S	4.57815	1	4.63717
M_L22V	1.64764	1	1.66089
M_L22del	1.64764	1	1.66089
M_L22stop	3.88998	1	3.93759
M_L230F	1	2.17485	1.66089
M_L232I	1	2.17485	1.66089
M_L233R	1	2.17485	1.66089
M_L243Y	1	2.17485	1.66089
M_L263C	1	2.17485	1.66089
M_L266I	1	2.17485	1.66089
M_L27I	6.877	2.17485	7.01292
M_L27J	3.62304	1	3.67204
M_L27M	3.37024	1	3.41979
M_L27P	3.88998	2.17485	4.33028
M_L27S	3.37024	1	3.41979
M_L27V	7.11569	2.17485	7.25087
M_L27Y	1.64764	5.73217	3.93759
M_L27del	2.57646	2.17485	3.93759
M_L29F	9.84381	9.81722	9.85927
M_L29H	3.88998	1	3.93759
M_L29I	6.8352	1	6.92662
M_L29J	1.64764	1	1.66089
M_L29P	1	5.73217	3.41979
M_L29R	1	1	1
M_L29S	1.64764	2.17485	3.41979
M_L29T	3.37024	1	3.41979
M_L29V	4.28141	1	4.33028
M_L29Y	4.28141	1	4.33028
M_L29del	3.37024	1	3.41979
M_L34F	9.64041	8.63258	9.65284
M_L34I	1	1	1
M_L34J	1	1	1
M_L34V	1.64764	1	1.66089
M_L34del	1	1	1
M_L35C	4.28141	2.17485	4.63717
M_L35I	1	1	1
M_L35J	1	1	1
M_L35K	1	1	1
M_L35R	1	1	1
M_L35S	4.28141	1	4.33028
M_L35Y	3.37024	2.17485	3.93759
M_L35del	1	1	1
M_L46C	1	2.17485	1.66089
M_L46F	9.48224	8.88704	9.53974
M_L46T	1	1	1
M_L46V	4.28141	1	4.33028
M_L46del	4.28141	1	4.33028
M_L51C	4.28141	1	4.33028
M_L51F	1.64764	1	1.66089
M_L51I	1	1	1
M_L51M	1	1	1
M_L51N	1.64764	1	1.66089
M_L51S	1	1	1
M_L51V	1.64764	1	1.66089
M_L51del	1.64764	1	1.66089
M_L51stop	3.37024	2.17485	3.93759
M_L54C	1.64764	1	1.66089
M_L54F	1.64764	1	1.66089
M_L54H	1	1	1
M_L54J	1.64764	1	1.66089
M_L54P	3.37024	1	3.41979
M_L54S	1	1	1
M_L54V	2.57646	1	2.6066
M_L54Y	1	1	1
M_L54del	1	2.17485	1.66089
M_L56A	1	1	1
M_L56C	1	1	1
M_L56F	1	1	1
M_L56G	1.64764	1	1.66089
M_L56I	3.37024	1	3.41979
M_L56M	1	1	1
M_L56P	1	1	1
M_L56Q	1	1	1
M_L56V	3.37024	1	3.41979
M_L56del	1	2.17485	1.66089
M_L56stop	3.37024	1	3.41979
M_L57C	1	1	1
M_L57F	4.28141	1	4.33028
M_L57G	3.37024	1	3.41979
M_L57M	1.64764	1	1.66089
M_L57N	1.64764	1	1.66089
M_L57P	1	1	1
M_L57S	7.37411	2.17485	7.48779
M_L57V	1	1	1
M_L57Y	1	1	1
M_L57del	2.90048	2.17485	3.67204
M_L57stop	1	1	1
M_L62C	1	1	1
M_L62F	5.00909	1	5.06481
M_L62I	1.64764	1	1.66089
M_L62S	3.88998	2.17485	4.33028
M_L62T	1.64764	1	1.66089
M_L62V	3.81424	1	3.86375
M_L62del	1.64764	1	1.66089
M_L62stop	3.88998	1	3.93759
M_L67A	3.88998	2.17485	4.33028
M_L67C	1	1	1
M_L67F	8.32219	1	8.37115
M_L67I	4.42807	1	4.48243
M_L67M	1.64764	1	1.66089
M_L67N	1.64764	1	1.66089
M_L67P	1.64764	1	1.66089
M_L67R	2.57646	1	2.6066
M_L67Y	5.77448	1	5.86865
M_L67del	3.88998	1	3.93759
M_L87F	9.20909	7.94867	9.25038
M_L87G	3.37024	1	3.41979
M_L87I	3.88998	1	3.93759
M_L87J	1	1	1
M_L87P	1	1	1
M_L87R	1.64764	1	1.66089
M_L87S	1	1	1
M_L87V	4.28141	1	4.33028
M_L87del	5.53515	4.64476	5.91719
M_L90C	6.56368	4.64476	6.74508
M_L90F	8.48515	1	8.5292
M_L90I	3.37024	1	3.41979
M_L90K	1	1	1
M_L90M	2.57646	2.17485	3.93759
M_L90R	3.88998	1	3.93759
M_L90S	6.15744	1	6.25099
M_L90V	3.37024	1	3.41979
M_L90del	6.50692	1	6.59123
M_L93C	4.28141	1	4.33028
M_L93F	8.29012	2.17485	8.35341
M_L93I	7.03045	1	7.12199
M_L93J	1.64764	1	1.66089
M_L93M	1	1	1
M_L93N	1	1	1
M_L93P	1	1	1
M_L93Q	4.28141	1	4.33028
M_L93S	3.62304	1	3.67204
M_L93T	1	2.17485	1.66089
M_L93V	6.35638	4.64476	6.56689
M_L93del	6.50692	1	6.59123
M_M109A	3.37024	1	3.41979
M_M109G	3.37024	1	3.41979
M_M109I	9.64517	8.8773	9.66709
M_M109L	6.63419	2.17485	6.80751
M_M109P	4.28141	1	4.33028
M_M109Q	1.64764	1	1.66089
M_M109T	8.0029	1	8.06537
M_M109V	8.6099	1	8.64801
M_M109del	3.88998	1	3.93759
M_M109stop	1.64764	1	1.66089
M_M1I	6.72915	1	6.82961
M_M1L	5.60671	1	5.68265
M_M1V	1	1	1
M_M260I	1	2.17485	1.66089
M_M267I	1	2.17485	1.66089
M_M84C	1.64764	2.17485	2.6066
M_M84I	9.25742	8.21881	9.30065
M_M84L	8.86709	2.17485	8.89825
M_M84P	1.64764	2.17485	3.41979
M_M84S	1	1	1
M_M84T	8.07047	4.64476	8.28328
M_M84V	7.6708	1	7.74307
M_M84del	1.64764	1	1.66089
M_M91A	3.37024	1	3.41979
M_M91D	3.37024	1	3.41979
M_M91F	3.88998	1	3.93759
M_M91I	8.02056	5.0737	8.19498
M_M91L	8.05177	4.64476	8.12687
M_M91Q	3.37024	1	3.41979
M_M91T	5.26126	1	5.34246
M_M91V	8.32741	1	8.37628
M_M91del	6.50692	1	6.59123
M_N113D	1	1	1
M_N113H	1	1	1
M_N113K	1	2.17485	1.66089
M_N113L	1	1	1
M_N113Q	5.44082	1	5.52701
M_N113S	5.19785	1	5.2767
M_N113del	2.57646	1	2.6066
M_N113stop	6.80935	4.64476	6.97018
M_N117C	1	1	1
M_N117D	5.41711	1	5.49003
M_N117F	1.64764	1	1.66089
M_N117H	3.37024	1	3.41979
M_N117K	6.11028	7.02484	6.56689
M_N117S	6.84059	1	6.93288
M_N117T	5.01835	1	5.09389
M_N117Y	1	1	1
M_N117del	5.32931	1	5.41261
M_N121A	3.37024	1	3.41979
M_N121B	1	1	1
M_N121D	1	1	1
M_N121H	3.37024	1	3.41979
M_N121K	1.64764	1	1.66089
M_N121Q	3.88998	1	3.93759
M_N121R	1	1	1
M_N121S	5.19785	1	5.2767
M_N121T	3.88998	1	3.93759
M_N121Y	1.64764	4.64476	3.67204
M_N121del	4.80746	1	4.87997
M_N203D	1	1	1
M_N203H	3.37024	1	3.41979
M_N203K	1	1	1
M_N203Q	1.64764	1	1.66089
M_N203S	1.64764	1	1.66089
M_N203T	3.37024	1	3.41979
M_N203del	1.64764	1	1.66089
M_N203stop	2.57646	1	2.6066
M_N207B	1.64764	1	1.66089
M_N207D	4.80746	1	4.87997
M_N207H	3.88998	1	3.93759
M_N207I	4.68943	1	4.7555
M_N207K	8.83662	1	8.867
M_N207Q	3.0962	1	3.1244
M_N207S	6.58134	1	6.68284
M_N207T	4.80886	1	4.86383
M_N207Y	1.64764	2.17485	2.6066
M_N207del	2.57646	1	2.6066
M_N216B	1.64764	1	1.66089
M_N216D	5.98895	1	6.07699
M_N216G	1	1	1
M_N216I	3.88998	1	3.93759
M_N216K	1	1	1
M_N216S	4.42807	2.17485	4.7555
M_N216T	3.62304	5.73217	5.21696
M_N216Y	2.57646	2.17485	3.1244
M_N21D	1.64764	2.17485	2.6066
M_N21H	1	1	1
M_N21K	1	1	1
M_N21T	4.57815	1	4.63717
M_N21del	1.64764	1	1.66089
M_N21stop	3.37024	1	3.41979
M_N250del	1	2.17485	1.66089
M_N41B	1	1	1
M_N41C	4.28141	1	4.33028
M_N41K	1	1	1
M_N41L	1	1	1
M_N41Q	3.37024	2.17485	3.93759
M_N41S	6.67851	1	6.78023
M_N41T	1.64764	1	1.66089
M_N41Y	1	1	1
M_N41del	3.88998	1	3.93759
M_N41stop	1.64764	1	1.66089
M_N43B	3.37024	1	3.41979
M_N43D	1.64764	1	1.66089
M_N43E	1.64764	2.17485	3.41979
M_N43G	4.28141	1	4.33028
M_N43I	2.57646	1	2.6066
M_N43K	1.64764	1	1.66089
M_N43S	8.88062	7.72872	8.98355
M_N43del	3.88998	1	3.93759
M_N43stop	1.64764	1	1.66089
M_N5B	1.64764	2.17485	2.6066
M_N5D	4.68943	2.17485	4.98383
M_N5H	1	1	1
M_N5K	3.37024	1	3.41979
M_N5S	6.58134	1	6.68284
M_N5Y	7.10008	1	7.19059
M_N5del	1	1	1
M_N74B	1	2.17485	1.66089
M_N74D	1.64764	1	1.66089
M_N74E	3.88998	5.73217	4.63717
M_N74G	1.64764	1	1.66089
M_N74H	1	1	1
M_N74K	1	1	1
M_N74Q	3.37024	1	3.41979
M_N74S	6.1685	1	6.26154
M_N74T	6.45289	1	6.55011
M_N74Y	4.08118	1	4.1293
M_N74del	3.88998	1	3.93759
M_P114A	1	1	1
M_P114D	5.01835	1	5.09389
M_P114L	4.57815	1	4.63717
M_P114Q	3.37024	1	3.41979
M_P114R	3.37024	1	3.41979
M_P114S	6.35638	1	6.4534
M_P114T	1	1	1
M_P114V	3.37024	1	3.41979
M_P114del	4.28141	1	4.33028
M_P123A	3.88998	1	3.93759
M_P123H	1.64764	1	1.66089
M_P123L	6.23507	1	6.31264
M_P123N	3.37024	1	3.41979
M_P123Q	5.98895	1	6.07699
M_P123S	8.33794	6.95308	8.52603
M_P123T	5.98895	1	6.07699
M_P123del	4.80746	1	4.87997
M_P132A	1	1	1
M_P132D	3.37024	1	3.41979
M_P132K	1.64764	1	1.66089
M_P132L	1	1	1
M_P132R	1.64764	1	1.66089
M_P132S	8.17175	1	8.22577
M_P132T	1.64764	2.17485	2.6066
M_P132V	3.37024	1	3.41979
M_P132del	4.57815	1	4.63717
M_P165A	1.64764	1	1.66089
M_P165K	5.01835	1	5.09389
M_P165L	2.57646	1	2.6066
M_P165Q	1.64764	1	1.66089
M_P165R	2.57646	1	2.6066
M_P165S	1.64764	1	1.66089
M_P165T	1.64764	1	1.66089
M_P165W	1	1	1
M_P165del	4.57815	1	4.63717
M_P235E	1	2.17485	1.66089
M_P59L	3.37024	1	3.41979
M_P59Q	1	1	1
M_P59S	1.64764	1	1.66089
M_P59del	1	2.17485	1.66089
M_P59stop	3.37024	1	3.41979
M_Q185A	3.37024	1	3.41979
M_Q185C	1.64764	1	1.66089
M_Q185H	9.48086	6.60701	9.48848
M_Q185K	2.57646	1	2.6066
M_Q185L	4.28141	1	4.33028
M_Q185R	7.10448	1	7.19669
M_Q185T	3.37024	1	3.41979
M_Q185Z	1	1	1
M_Q185del	4.57815	1	4.63717
M_Q185stop	4.28141	1	4.33028
M_Q19E	3.88998	1	3.93759
M_Q19H	8.60504	8.49711	8.7691
M_Q19K	4.08118	1	4.1293
M_Q19N	4.80746	1	4.87997
M_Q19P	1.64764	2.17485	3.41979
M_Q19R	8.25037	1	8.30428
M_Q19Y	1	2.17485	1.66089
M_Q19del	1.64764	1	1.66089
M_Q19stop	1	1	1
M_Q222E	5.72475	1	5.80713
M_Q222K	1	1	1
M_Q222R	1.64764	1	1.66089
M_Q36H	1	1	1
M_Q36K	1	1	1
M_Q36N	3.37024	2.17485	3.93759
M_Q36P	1	1	1
M_Q36R	4.08118	1	4.1293
M_Q36del	1	1	1
M_Q36stop	4.28141	1	4.33028
M_R101C	3.88998	1	3.93759
M_R101E	1	1	1
M_R101G	1	1	1
M_R101H	5.32931	1	5.41261
M_R101I	1	1	1
M_R101K	8.64397	5.73217	8.75183
M_R101L	1	1	1
M_R101N	3.88998	1	3.93759
M_R101P	1	1	1
M_R101Q	1.64764	1	1.66089
M_R101T	6.72088	4.64476	6.887
M_R101del	5.00909	1	5.06481
M_R101stop	1	1	1
M_R105A	1	1	1
M_R105C	3.0962	1	3.1244
M_R105G	1.64764	1	1.66089
M_R105H	1	1	1
M_R105L	1.64764	1	1.66089
M_R105N	1	1	1
M_R105P	1	1	1
M_R105Q	5.01835	1	5.09389
M_R105S	3.88998	1	3.93759
M_R105T	6.76607	4.64476	6.92863
M_R105del	3.88998	1	3.93759
M_R105stop	1	1	1
M_R107C	3.62304	5.73217	5.21696
M_R107G	1	1	1
M_R107H	9.17007	6.16111	9.19475
M_R107L	8.46346	1	8.50683
M_R107S	1.64764	1	1.66089
M_R107V	3.37024	1	3.41979
M_R107del	4.28141	1	4.33028
M_R131A	3.37024	1	3.41979
M_R131D	1.64764	1	1.66089
M_R131H	1.64764	1	1.66089
M_R131I	8.78295	1	8.81612
M_R131K	4.28141	1	4.33028
M_R131N	1	1	1
M_R131P	1	1	1
M_R131Q	1.64764	1	1.66089
M_R131S	1.64764	1	1.66089
M_R131T	4.28141	1	4.33028
M_R131del	3.88998	2.17485	4.33028
M_R131stop	3.88998	1	3.93759
M_R146C	6.8957	1	6.98805
M_R146H	9.08635	9.83831	9.54853
M_R146L	7.06868	1	7.15855
M_R146S	4.28141	1	4.33028
M_R146T	2.57646	1	2.6066
M_R146del	4.80746	1	4.87997
M_R150C	2.57646	1	2.6066
M_R150D	3.37024	1	3.41979
M_R150L	2.57646	1	2.6066
M_R150Q	1.64764	1	1.66089
M_R150S	3.37024	1	3.41979
M_R150V	1.64764	1	1.66089
M_R150W	3.88998	1	3.93759
M_R150del	4.80746	1	4.87997
M_R150stop	3.88998	1	3.93759
M_R158A	3.37024	1	3.41979
M_R158C	8.65141	2.17485	8.6941
M_R158H	8.47666	2.17485	8.52914
M_R158L	9.07308	7.94867	9.13849
M_R158P	5.01835	1	5.09389
M_R158S	6.21566	1	6.31022
M_R158T	3.88998	1	3.93759
M_R158Y	3.37024	1	3.41979
M_R158del	4.80746	1	4.87997
M_R174E	3.37024	1	3.41979
M_R174I	3.37024	1	3.41979
M_R174L	7.80267	1	7.87064
M_R174N	4.28141	1	4.33028
M_R174P	2.57646	1	2.6066
M_R174Q	7.53433	1	7.61297
M_R174T	1.64764	1	1.66089
M_R174del	3.37024	1	3.41979
M_R174stop	1.64764	1	1.66089
M_R186A	3.37024	1	3.41979
M_R186C	8.51151	4.30447	8.57035
M_R186G	3.37024	1	3.41979
M_R186H	6.42624	1	6.52511
M_R186L	3.88998	1	3.93759
M_R186P	1.64764	1	1.66089
M_R186Q	4.80746	1	4.87997
M_R186S	3.88998	1	3.93759
M_R186del	3.88998	1	3.93759
M_R198A	3.37024	1	3.41979
M_R198C	1.64764	1	1.66089
M_R198D	2.57646	1	2.6066
M_R198H	1	1	1
M_R198L	4.57815	1	4.63717
M_R198S	3.88998	1	3.93759
M_R198T	1.64764	1	1.66089
M_R198V	1.64764	1	1.66089
M_R198del	2.57646	1	2.6066
M_R200G	2.57646	1	2.6066
M_R200K	4.80746	1	4.87997
M_R200M	3.0962	1	3.1244
M_R200Q	4.28141	1	4.33028
M_R200S	2.57646	1	2.6066
M_R200W	1	1	1
M_R200del	2.57646	1	2.6066
M_R248del	1	2.17485	1.66089
M_R42E	1.64764	1	1.66089
M_R42G	1	1	1
M_R42H	1	1	1
M_R42K	4.57815	2.17485	4.87997
M_R42M	1	1	1
M_R42Q	3.37024	2.17485	3.93759
M_R42S	5.6821	4.30447	5.91201
M_R42T	1	1	1
M_R42V	1.64764	1	1.66089
M_R42W	1.64764	1	1.66089
M_R42Y	4.28141	1	4.33028
M_R42del	3.37024	1	3.41979
M_R44F	1	1	1
M_R44G	3.37024	1	3.41979
M_R44K	8.61987	9.61151	9.12724
M_R44M	7.04569	4.30447	7.24779
[truncated: 93,927 more rows]
